# Supplementary material for: A new genus (Durabilispora) and two new species (D. carpatica, Dominikia tatrensis) in Glomerales (Glomeromycota)
Source: MycoKeys. 2026 Jun 24;134:313–40. doi: 10.3897/mycokeys.134.187344 (PMC13324476; doi:10.3897/mycokeys.134.187344)
Supplement: XML Treatment for Durabilispora [file mycokeys.134.187344-treatment1.xml]

<!DOCTYPE tp:taxon-treatment
  PUBLIC "-//TaxonX//DTD Taxonomic Treatment Publishing DTD v0 20100105//EN" "tax-treatment-NSO.dtd">
<tp:taxon-treatment xmlns:tp="http://www.plazi.org/taxpub"><tp:treatment-meta><kwd-group><label>Taxon classification</label><kwd>
                  <named-content content-type="kingdom">Fungi</named-content>
                </kwd><kwd>
                  <named-content content-type="order">Glomerales</named-content>
                </kwd><kwd>
                  <named-content content-type="family">Glomeraceae</named-content>
                </kwd></kwd-group><mixed-citation publication-type="journal"><person-group><name><surname>Błaszkowski</surname><given-names>Janusz</given-names></name><name><surname>Milczarski</surname><given-names>Paweł</given-names></name><name><surname>Malinowski</surname><given-names>Ryszard</given-names></name><name><surname>Niezgoda</surname><given-names>Piotr</given-names></name><name><surname>Goto</surname><given-names>Bruno Tomio</given-names></name><name><surname>Ronikier</surname><given-names>Anna</given-names></name><name><surname>Stanek</surname><given-names>Małgorzata</given-names></name><name><surname>Janik</surname><given-names>Paulina</given-names></name><name><surname>Zubek</surname><given-names>Szymon</given-names></name></person-group><article-title>A new genus (<italic><tp:taxon-name><tp:taxon-name-part taxon-name-part-type="genus" reg="Durabilispora">Durabilispora</tp:taxon-name-part></tp:taxon-name></italic>) and two new species (<italic><tp:taxon-name><tp:taxon-name-part taxon-name-part-type="genus" reg="Durabilispora">D.</tp:taxon-name-part> <tp:taxon-name-part taxon-name-part-type="species" reg="carpatica">carpatica</tp:taxon-name-part></tp:taxon-name></italic>, <italic><tp:taxon-name><tp:taxon-name-part taxon-name-part-type="genus" reg="Dominikia">Dominikia</tp:taxon-name-part> <tp:taxon-name-part taxon-name-part-type="species" reg="tatrensis">tatrensis</tp:taxon-name-part></tp:taxon-name></italic>) in <italic><tp:taxon-name><tp:taxon-name-part taxon-name-part-type="order" reg="Glomerales">Glomerales</tp:taxon-name-part></tp:taxon-name> (<tp:taxon-name><tp:taxon-name-part taxon-name-part-type="phylum" reg="Glomeromycota">Glomeromycota</tp:taxon-name-part></tp:taxon-name>)</italic></article-title><source>MycoKeys</source><day>24</day><month>06</month><year>2026</year><volume>134</volume><fpage>313</fpage><lpage>340</lpage><pub-id pub-id-type="doi">10.3897/mycokeys.134.187344</pub-id></mixed-citation></tp:treatment-meta><tp:nomenclature><tp:taxon-name><object-id xmlns:xlink="http://www.w3.org/1999/xlink" content-type="arpha" xlink:type="simple">03A5EDDC-75A1-5A12-AC4E-F985EBD12F11</object-id>
                        		<tp:taxon-name-part taxon-name-part-type="genus" reg="Durabilispora">Durabilispora</tp:taxon-name-part>
                        	
                        		<object-id xmlns:xlink="http://www.w3.org/1999/xlink" content-type="mycobank" xlink:type="simple">863195</object-id>
                        	</tp:taxon-name><tp:taxon-authority>Błaszk., Niezgoda &amp; B.T.Goto</tp:taxon-authority><tp:taxon-status xmlns:xlink="http://www.w3.org/1999/xlink" xlink:type="simple">gen. nov.</tp:taxon-status><xref ref-type="fig" rid="F1">Figs 1</xref><xref ref-type="fig" rid="F3">, 3</xref><xref ref-type="supplementary-material" rid="S1">; Suppl. materials 1</xref><xref ref-type="supplementary-material" rid="S2">, 2</xref><xref ref-type="supplementary-material" rid="S4">, 4</xref></tp:nomenclature><tp:treatment-sec sec-type="Etymology"><title>Etymology.</title><p><italic>Durabilispora</italic>, referring to the durability of the components of the spore and subtending hyphal walls of the type species of this new genus.</p></tp:treatment-sec><tp:treatment-sec sec-type="Type species"><title>Type species.</title><p><italic><tp:taxon-name><tp:taxon-name-part taxon-name-part-type="genus" reg="Durabilispora">Durabilispora</tp:taxon-name-part> <tp:taxon-name-part taxon-name-part-type="species" reg="carpatica">carpatica</tp:taxon-name-part></tp:taxon-name></italic> Błaszk., Zubek, Niezgoda &amp; B.T.Goto</p></tp:treatment-sec><tp:treatment-sec sec-type="Diagnosis"><title>Diagnosis.</title><p>Differs from other genera of <italic><tp:taxon-name><tp:taxon-name-part taxon-name-part-type="order" reg="Glomerales">Glomerales</tp:taxon-name-part></tp:taxon-name></italic> (i) by forming fused glomerocarps with spores not arising radially around a central plexus of hyphae, (ii) in the structure and phenotypic properties of components of the spore and subtending hyphal walls, and (iii) in nucleotide composition of sequences of the 45S nuc rDNA region and the <italic><abbrev xmlns:xlink="http://www.w3.org/1999/xlink" xlink:title="RNA polymerase II" xlink:type="simple">rpb</abbrev></italic>1 gene (see “General data and phylogeny” and “Discussion” for details).</p></tp:treatment-sec><tp:treatment-sec sec-type="Genus description"><title>Genus description.</title><p>As that of <italic><tp:taxon-name><tp:taxon-name-part taxon-name-part-type="genus" reg="Durabilispora">Durabilispora</tp:taxon-name-part> <tp:taxon-name-part taxon-name-part-type="species" reg="carpatica">carpatica</tp:taxon-name-part></tp:taxon-name></italic> (see below).</p></tp:treatment-sec><tp:treatment-sec><!--Section generated to contain objects referenced in tp:taxon-treatment.--><fig id="F1" position="float" orientation="portrait"><object-id xmlns:xlink="http://www.w3.org/1999/xlink" content-type="doi" xlink:type="simple">10.3897/mycokeys.134.187344.figure1</object-id><object-id xmlns:xlink="http://www.w3.org/1999/xlink" content-type="arpha" xlink:type="simple">E5C33F2F-CF05-58BA-A6B7-0D378305FFF6</object-id><label>Figure 1.</label><caption><p>A 50% majority-rule consensus tree from the Bayesian analysis of 45S nuc rDNA sequences concatenated with <italic><abbrev xmlns:xlink="http://www.w3.org/1999/xlink" xlink:title="RNA polymerase II" xlink:type="simple">rpb</abbrev></italic>1 sequences of <italic><tp:taxon-name><tp:taxon-name-part taxon-name-part-type="genus" reg="Durabilispora">Durabilispora</tp:taxon-name-part> <tp:taxon-name-part taxon-name-part-type="species" reg="carpatica">carpatica</tp:taxon-name-part></tp:taxon-name></italic> (= Isolate 527) and 17 <italic><tp:taxon-name><tp:taxon-name-part taxon-name-part-type="genus" reg="Rhizoglomus">Rhizoglomus</tp:taxon-name-part></tp:taxon-name></italic> species representing the ingroup, as well as <italic><tp:taxon-name><tp:taxon-name-part taxon-name-part-type="genus" reg="Sclerocystis">Sclerocystis</tp:taxon-name-part> <tp:taxon-name-part taxon-name-part-type="species" reg="sinuosa">sinuosa</tp:taxon-name-part></tp:taxon-name></italic> and <italic><tp:taxon-name><tp:taxon-name-part taxon-name-part-type="genus" reg="Silvaspora">Silvaspora</tp:taxon-name-part> <tp:taxon-name-part taxon-name-part-type="species" reg="neocaledonica">neocaledonica</tp:taxon-name-part></tp:taxon-name></italic>, serving as the outgroup. The new genus and species are in bold font. The Bayesian posterior probabilities ≥ 0.90 and <abbrev xmlns:xlink="http://www.w3.org/1999/xlink" xlink:title="maximum likelihood" xlink:type="simple">ML</abbrev> bootstrap values ≥ 50% are shown near the branches, respectively. Bar indicates a 0.02 expected change per site per branch.</p></caption><graphic xmlns:xlink="http://www.w3.org/1999/xlink" xlink:href="mycokeys-134-313-g001.jpg" id="oo_1695024.jpg" position="float" orientation="portrait" xlink:type="simple"><uri content-type="original_file" xlink:type="simple">https://binary.pensoft.net/fig/1695024</uri></graphic></fig><fig id="F3" position="float" orientation="portrait"><object-id xmlns:xlink="http://www.w3.org/1999/xlink" content-type="doi" xlink:type="simple">10.3897/mycokeys.134.187344.figure3</object-id><object-id xmlns:xlink="http://www.w3.org/1999/xlink" content-type="arpha" xlink:type="simple">22C2F4D6-D08E-51ED-94AB-1869A6374164</object-id><label>Figure 3.</label><caption><p><italic><tp:taxon-name><tp:taxon-name-part taxon-name-part-type="genus" reg="Durabilispora">Durabilispora</tp:taxon-name-part> <tp:taxon-name-part taxon-name-part-type="species" reg="carpatica">carpatica</tp:taxon-name-part></tp:taxon-name></italic>. <bold>A</bold>. Fused glomerocarps (fg) with spores (sp); <bold>B</bold>. Cluster of spores (sp) with subtending hypha (sh); <bold>C, D</bold>. Spore wall layers (swl) 1–4; <bold>E–G</bold>. Spore wall layers (swl) 1–4 continuous with subtending hyphal wall layers (shwl) 1–4; the septum (s) closing the space between the subtending hyphal lumen and spore interior is indicated; <bold>H</bold>. Subtending hyphal wall layers (shwl) 1–4; <bold>A</bold>. Glomerocarps in lactic acid; <bold>B, D–F</bold>. Spores in <abbrev xmlns:xlink="http://www.w3.org/1999/xlink" xlink:title="polyvinyl alcohol/lactic acid/glycerol" xlink:type="simple">PVLG</abbrev>; <bold>C, G</bold>. Spores in <abbrev xmlns:xlink="http://www.w3.org/1999/xlink" xlink:title="polyvinyl alcohol/lactic acid/glycerol" xlink:type="simple">PVLG</abbrev>+Melzer’s reagent; <bold>A</bold>. Light microscopy; <bold>B–H</bold>. Differential interference microscopy. Scale bars: 100 μm (<bold>A</bold>); 20 μm (<bold>B</bold>); 10 μm (<bold>C–H</bold>).</p></caption><graphic xmlns:xlink="http://www.w3.org/1999/xlink" xlink:href="mycokeys-134-313-g003.jpg" id="oo_1695026.jpg" position="float" orientation="portrait" xlink:type="simple"><uri content-type="original_file" xlink:type="simple">https://binary.pensoft.net/fig/1695026</uri></graphic></fig><supplementary-material xmlns:xlink="http://www.w3.org/1999/xlink" id="S1" position="float" orientation="portrait" xlink:type="simple"><object-id content-type="doi" xlink:type="simple">10.3897/mycokeys.134.187344.suppl1</object-id><object-id content-type="arpha" xlink:type="simple">156FF95C-8A44-5421-9A9E-64304B902645</object-id><label>Supplementary material 1</label><caption><p>Phylogenetic data</p></caption><statement content-type="dataType"><label>Data type</label><p>docx</p></statement><statement content-type="notes"><label>Explanation note</label><p>A 50% majority-rule consensus tree from the Bayesian analysis of 45S nuc rDNA sequences of <italic><tp:taxon-name><tp:taxon-name-part taxon-name-part-type="genus" reg="Durabilispora">Durabilispora</tp:taxon-name-part> <tp:taxon-name-part taxon-name-part-type="species" reg="carpatica">carpatica</tp:taxon-name-part></tp:taxon-name></italic> (Isolate 527), <italic><tp:taxon-name><tp:taxon-name-part taxon-name-part-type="genus" reg="Dominikia">Dominikia</tp:taxon-name-part> <tp:taxon-name-part taxon-name-part-type="species" reg="tatrensis">tatrensis</tp:taxon-name-part></tp:taxon-name></italic> (Isolate 530), and members of the other genera of <italic><tp:taxon-name><tp:taxon-name-part taxon-name-part-type="order" reg="Glomerales">Glomerales</tp:taxon-name-part></tp:taxon-name></italic> representing the ingroup, as well as <italic><tp:taxon-name><tp:taxon-name-part taxon-name-part-type="genus" reg="Entrophospora">Entrophospora</tp:taxon-name-part> <tp:taxon-name-part taxon-name-part-type="species" reg="claroidea">claroidea</tp:taxon-name-part></tp:taxon-name></italic> serving as the outgroup. The new genus and species are in bold font. The Bayesian posterior probabilities ≥ 0.90 and <abbrev xlink:title="maximum likelihood" xlink:type="simple">ML</abbrev> bootstrap values ≥ 50% are shown near the branches, respectively. Bar indicates a 0.1 expected change per site per branch.</p></statement><media xlink:href="mycokeys-134-313-s001.docx" mimetype="application" mime-subtype="vnd.openxmlformats-officedocument.wordprocessingml.document" position="float" orientation="portrait" id="oo_1695028.docx" xlink:type="simple"><uri content-type="original_file" xlink:type="simple">https://binary.pensoft.net/file/1695028</uri></media><permissions><license xlink:type="simple"><license-p>This dataset is made available under the Open Database License (<ext-link ext-link-type="uri" xlink:href="http://opendatacommons.org/licenses/odbl/1.0/" xlink:type="simple">http://opendatacommons.org/licenses/odbl/1.0/</ext-link>). The Open Database License (ODbL) is a license agreement intended to allow users to freely share, modify, and use this Dataset while maintaining this same freedom for others, provided that the original source and author(s) are credited.</license-p></license></permissions><attrib specific-use="authors"> Janusz Błaszkowski, Paweł Milczarski, Ryszard Malinowski, Piotr Niezgoda, Bruno Tomio Goto, Anna Ronikier, Małgorzata Stanek, Paulina Janik, Szymon Zubek</attrib></supplementary-material><supplementary-material xmlns:xlink="http://www.w3.org/1999/xlink" id="S2" position="float" orientation="portrait" xlink:type="simple"><object-id content-type="doi" xlink:type="simple">10.3897/mycokeys.134.187344.suppl2</object-id><object-id content-type="arpha" xlink:type="simple">E9D3EC40-35EC-5B01-8486-C7BF4812FD21</object-id><label>Supplementary material 2</label><caption><p>Phylogenetic data</p></caption><statement content-type="dataType"><label>Data type</label><p>docx</p></statement><statement content-type="notes"><label>Explanation note</label><p>A 50% majority-rule consensus tree from the Bayesian analysis of 45S nuc rDNA sequences of <italic><tp:taxon-name><tp:taxon-name-part taxon-name-part-type="genus" reg="Durabilispora">Durabilispora</tp:taxon-name-part> <tp:taxon-name-part taxon-name-part-type="species" reg="carpatica">carpatica</tp:taxon-name-part></tp:taxon-name></italic> (Isolate 527) and 17 <italic><tp:taxon-name><tp:taxon-name-part taxon-name-part-type="genus" reg="Rhizoglomus">Rhizoglomus</tp:taxon-name-part></tp:taxon-name></italic> species representing the ingroup, as well as <italic><tp:taxon-name><tp:taxon-name-part taxon-name-part-type="genus" reg="Sclerocystis">Sclerocystis</tp:taxon-name-part> <tp:taxon-name-part taxon-name-part-type="species" reg="sinuosa">sinuosa</tp:taxon-name-part></tp:taxon-name></italic> and <italic><tp:taxon-name><tp:taxon-name-part taxon-name-part-type="genus" reg="Silvaspora">Silvaspora</tp:taxon-name-part> <tp:taxon-name-part taxon-name-part-type="species" reg="neocaledonica">neocaledonica</tp:taxon-name-part></tp:taxon-name></italic>, serving as the outgroup. The new genus and species are in bold font. The Bayesian posterior probabilities ≥ 0.90 and <abbrev xlink:title="maximum likelihood" xlink:type="simple">ML</abbrev> bootstrap values ≥ 50% are shown near the branches, respectively. Bar indicates a 0.03 expected change per site per branch.</p></statement><media xlink:href="mycokeys-134-313-s002.docx" mimetype="application" mime-subtype="vnd.openxmlformats-officedocument.wordprocessingml.document" position="float" orientation="portrait" id="oo_1695029.docx" xlink:type="simple"><uri content-type="original_file" xlink:type="simple">https://binary.pensoft.net/file/1695029</uri></media><permissions><license xlink:type="simple"><license-p>This dataset is made available under the Open Database License (<ext-link ext-link-type="uri" xlink:href="http://opendatacommons.org/licenses/odbl/1.0/" xlink:type="simple">http://opendatacommons.org/licenses/odbl/1.0/</ext-link>). The Open Database License (ODbL) is a license agreement intended to allow users to freely share, modify, and use this Dataset while maintaining this same freedom for others, provided that the original source and author(s) are credited.</license-p></license></permissions><attrib specific-use="authors"> Janusz Błaszkowski, Paweł Milczarski, Ryszard Malinowski, Piotr Niezgoda, Bruno Tomio Goto, Anna Ronikier, Małgorzata Stanek, Paulina Janik, Szymon Zubek</attrib></supplementary-material><supplementary-material xmlns:xlink="http://www.w3.org/1999/xlink" id="S4" position="float" orientation="portrait" xlink:type="simple"><object-id content-type="doi" xlink:type="simple">10.3897/mycokeys.134.187344.suppl4</object-id><object-id content-type="arpha" xlink:type="simple">5F504804-D253-557F-8529-A57F2CE500E3</object-id><label>Supplementary material 4</label><caption><p>Phylogenetic data</p></caption><statement content-type="dataType"><label>Data type</label><p>docx</p></statement><statement content-type="notes"><label>Explanation note</label><p>A 50% majority-rule consensus tree from the Bayesian analysis of <italic><abbrev xlink:title="RNA polymerase II" xlink:type="simple">rpb</abbrev></italic>1 sequences of <italic><tp:taxon-name><tp:taxon-name-part taxon-name-part-type="genus" reg="Durabilispora">Durabilispora</tp:taxon-name-part> <tp:taxon-name-part taxon-name-part-type="species" reg="carpatica">carpatica</tp:taxon-name-part></tp:taxon-name></italic> (Isolate 527) and eight <italic><tp:taxon-name><tp:taxon-name-part taxon-name-part-type="genus" reg="Rhizoglomus">Rhizoglomus</tp:taxon-name-part></tp:taxon-name></italic> species representing the ingroup, as well as <italic><tp:taxon-name><tp:taxon-name-part taxon-name-part-type="genus" reg="Sclerocystis">Sclerocystis</tp:taxon-name-part> <tp:taxon-name-part taxon-name-part-type="species" reg="sinuosa">sinuosa</tp:taxon-name-part></tp:taxon-name></italic> and <italic><tp:taxon-name><tp:taxon-name-part taxon-name-part-type="genus" reg="Silvaspora">Silvaspora</tp:taxon-name-part> <tp:taxon-name-part taxon-name-part-type="species" reg="neocaledonica">neocaledonica</tp:taxon-name-part></tp:taxon-name></italic>, serving as the outgroup. The new genus and species are in bold font. The Bayesian posterior probabilities ≥ 0.90 and <abbrev xlink:title="maximum likelihood" xlink:type="simple">ML</abbrev> bootstrap values ≥ 50% are shown near the branches, respectively. Bar indicates a 0.2 expected change per site per branch.</p></statement><media xlink:href="mycokeys-134-313-s004.docx" mimetype="application" mime-subtype="vnd.openxmlformats-officedocument.wordprocessingml.document" position="float" orientation="portrait" id="oo_1695031.docx" xlink:type="simple"><uri content-type="original_file" xlink:type="simple">https://binary.pensoft.net/file/1695031</uri></media><permissions><license xlink:type="simple"><license-p>This dataset is made available under the Open Database License (<ext-link ext-link-type="uri" xlink:href="http://opendatacommons.org/licenses/odbl/1.0/" xlink:type="simple">http://opendatacommons.org/licenses/odbl/1.0/</ext-link>). The Open Database License (ODbL) is a license agreement intended to allow users to freely share, modify, and use this Dataset while maintaining this same freedom for others, provided that the original source and author(s) are credited.</license-p></license></permissions><attrib specific-use="authors"> Janusz Błaszkowski, Paweł Milczarski, Ryszard Malinowski, Piotr Niezgoda, Bruno Tomio Goto, Anna Ronikier, Małgorzata Stanek, Paulina Janik, Szymon Zubek</attrib></supplementary-material></tp:treatment-sec></tp:taxon-treatment>
