# Supplementary material for: A new genus (Durabilispora) and two new species (D. carpatica, Dominikia tatrensis) in Glomerales (Glomeromycota)
Source: MycoKeys. 2026 Jun 24;134:313–40. doi: 10.3897/mycokeys.134.187344 (PMC13324476; doi:10.3897/mycokeys.134.187344)
Supplement: XML Treatment for Durabilispora carpatica [file mycokeys.134.187344-treatment2.xml]

<!DOCTYPE tp:taxon-treatment
  PUBLIC "-//TaxonX//DTD Taxonomic Treatment Publishing DTD v0 20100105//EN" "tax-treatment-NSO.dtd">
<tp:taxon-treatment xmlns:tp="http://www.plazi.org/taxpub"><tp:treatment-meta><kwd-group><label>Taxon classification</label><kwd>
                  <named-content content-type="kingdom">Fungi</named-content>
                </kwd><kwd>
                  <named-content content-type="order">Glomerales</named-content>
                </kwd><kwd>
                  <named-content content-type="family">Glomeraceae</named-content>
                </kwd></kwd-group><mixed-citation publication-type="journal"><person-group><name><surname>Błaszkowski</surname><given-names>Janusz</given-names></name><name><surname>Milczarski</surname><given-names>Paweł</given-names></name><name><surname>Malinowski</surname><given-names>Ryszard</given-names></name><name><surname>Niezgoda</surname><given-names>Piotr</given-names></name><name><surname>Goto</surname><given-names>Bruno Tomio</given-names></name><name><surname>Ronikier</surname><given-names>Anna</given-names></name><name><surname>Stanek</surname><given-names>Małgorzata</given-names></name><name><surname>Janik</surname><given-names>Paulina</given-names></name><name><surname>Zubek</surname><given-names>Szymon</given-names></name></person-group><article-title>A new genus (<italic><tp:taxon-name><tp:taxon-name-part taxon-name-part-type="genus" reg="Durabilispora">Durabilispora</tp:taxon-name-part></tp:taxon-name></italic>) and two new species (<italic><tp:taxon-name><tp:taxon-name-part taxon-name-part-type="genus" reg="Durabilispora">D.</tp:taxon-name-part> <tp:taxon-name-part taxon-name-part-type="species" reg="carpatica">carpatica</tp:taxon-name-part></tp:taxon-name></italic>, <italic><tp:taxon-name><tp:taxon-name-part taxon-name-part-type="genus" reg="Dominikia">Dominikia</tp:taxon-name-part> <tp:taxon-name-part taxon-name-part-type="species" reg="tatrensis">tatrensis</tp:taxon-name-part></tp:taxon-name></italic>) in <italic><tp:taxon-name><tp:taxon-name-part taxon-name-part-type="order" reg="Glomerales">Glomerales</tp:taxon-name-part></tp:taxon-name> (<tp:taxon-name><tp:taxon-name-part taxon-name-part-type="phylum" reg="Glomeromycota">Glomeromycota</tp:taxon-name-part></tp:taxon-name>)</italic></article-title><source>MycoKeys</source><day>24</day><month>06</month><year>2026</year><volume>134</volume><fpage>313</fpage><lpage>340</lpage><pub-id pub-id-type="doi">10.3897/mycokeys.134.187344</pub-id></mixed-citation></tp:treatment-meta><tp:nomenclature><tp:taxon-name><object-id xmlns:xlink="http://www.w3.org/1999/xlink" content-type="arpha" xlink:type="simple">79E1939E-59C3-5E60-88D8-561483942995</object-id>
                        		<tp:taxon-name-part taxon-name-part-type="genus" reg="Durabilispora">Durabilispora</tp:taxon-name-part> <tp:taxon-name-part taxon-name-part-type="species" reg="carpatica">carpatica</tp:taxon-name-part>
                        	
                        		<object-id xmlns:xlink="http://www.w3.org/1999/xlink" content-type="mycobank" xlink:type="simple">863196</object-id>
                        	</tp:taxon-name><tp:taxon-authority>Błaszk., Zubek, Niezgoda &amp; B.T.Goto</tp:taxon-authority><tp:taxon-status xmlns:xlink="http://www.w3.org/1999/xlink" xlink:type="simple">sp. nov.</tp:taxon-status><xref ref-type="fig" rid="F3">Fig. 3A–H</xref><xref ref-type="supplementary-material" rid="S1">; Suppl. materials 1</xref><xref ref-type="supplementary-material" rid="S2">, 2</xref><xref ref-type="supplementary-material" rid="S4">, 4</xref></tp:nomenclature><tp:treatment-sec sec-type="Typification"><title>Typification.</title><p>Poland • Małopolskie Voivodeship, glomerocarps from a trap pot culture inoculated with rhizosphere soil and root fragments of plants growing in the Tatra 1/4op site located in the lower part of the Miętusia Valley, at 938 m asl (<named-content xmlns:xlink="http://www.w3.org/1999/xlink" content-type="dwc:verbatimCoordinates" xlink:type="simple">49°5'49.25"N, 19°52'17.33"E</named-content>), 18 July 2023, A. Ronikier, P. Janik (<bold><italic>holotype</italic></bold>: slide with spores ZT Myc 0067490; <bold><italic>isotypes</italic></bold>: slides with spores nos. 4005–4011, LPPDSE). GenBank: 45S: <ext-link xmlns:xlink="http://www.w3.org/1999/xlink" xlink:href="PX641487" ext-link-type="gen" xlink:type="simple">PX641487</ext-link>–<ext-link xmlns:xlink="http://www.w3.org/1999/xlink" xlink:href="PX641493" ext-link-type="gen" xlink:type="simple">PX641493</ext-link>; <italic><abbrev xmlns:xlink="http://www.w3.org/1999/xlink" xlink:title="RNA polymerase II" xlink:type="simple">rpb</abbrev></italic>1: <ext-link xmlns:xlink="http://www.w3.org/1999/xlink" xlink:href="PX570053" ext-link-type="gen" xlink:type="simple">PX570053</ext-link>, <ext-link xmlns:xlink="http://www.w3.org/1999/xlink" xlink:href="PX570054" ext-link-type="gen" xlink:type="simple">PX570054</ext-link>.</p></tp:treatment-sec><tp:treatment-sec sec-type="Other isolates examined"><title>Other isolates examined.</title><p>Poland • Pomeranian Voivodeship, glomerocarps from a field rhizosphere soil sample collected under <italic><tp:taxon-name><tp:taxon-name-part taxon-name-part-type="genus" reg="Rosa">Rosa</tp:taxon-name-part> <tp:taxon-name-part taxon-name-part-type="species" reg="rugosa">rugosa</tp:taxon-name-part></tp:taxon-name></italic> growing in dunes of the Baltic Sea near Jastarnia (<named-content xmlns:xlink="http://www.w3.org/1999/xlink" content-type="dwc:verbatimCoordinates" xlink:type="simple">49°5'49.25"N, 19°52'17.33"E</named-content>), 5 September 2015, J. Błaszkowski, slides with spores, LPPDSE.</p></tp:treatment-sec><tp:treatment-sec sec-type="Etymology"><title>Etymology.</title><p><italic>carpatica</italic>, referring to the name of the mountain range, the Carpathians, in which the Tatra Mountains are located, where the holotype was collected.</p></tp:treatment-sec><tp:treatment-sec sec-type="Diagnosis"><title>Diagnosis.</title><p>Differs from <italic><tp:taxon-name><tp:taxon-name-part taxon-name-part-type="genus" reg="Rhizoglomus">R.</tp:taxon-name-part> <tp:taxon-name-part taxon-name-part-type="species" reg="invermaium">invermaium</tp:taxon-name-part></tp:taxon-name></italic> and <italic><tp:taxon-name><tp:taxon-name-part taxon-name-part-type="genus" reg="Rhizoglomus">R.</tp:taxon-name-part> <tp:taxon-name-part taxon-name-part-type="species" reg="melanum">melanum</tp:taxon-name-part></tp:taxon-name></italic>, which were placed next to the <italic><tp:taxon-name><tp:taxon-name-part taxon-name-part-type="genus" reg="Durabilispora">D.</tp:taxon-name-part> <tp:taxon-name-part taxon-name-part-type="species" reg="carpatica">carpatica</tp:taxon-name-part></tp:taxon-name></italic> clade (Fig. <xref ref-type="fig" rid="F1">1</xref>; Suppl. materials <xref ref-type="supplementary-material" rid="S1">1</xref>, <xref ref-type="supplementary-material" rid="S2">2</xref>, <xref ref-type="supplementary-material" rid="S4">4</xref>) in (i) the ability to form and the compactness of glomerocarps, (ii) size of spores, (iii) the spore wall structure and phenotypic features of spore wall layer 1, forming the spore surface, (iv) morphometric characters of the spore subtending hypha, (v) the origination of the septum occluding the space between the lumen of the subtending hyphal wall and the spore interior, when the septum is formed, and (vi) nucleotide composition of sequences of the 45S nuc rDNA region (see “Discussion” for details).</p></tp:treatment-sec><tp:treatment-sec sec-type="Description"><title>Description.</title><p>Forming compact hypogeous single and fused glomerocarps without a peridium; each glomerocarp globose to subglobose, 394–446 µm diam, to ovoid, 384–395 × 596–646 µm, with tens to approximately a hundred randomly distributed glomerospores (= spores); fused glomerocarps with two to three single glomerocarps connected by their intraglome­rocarpic hyphae (Fig. <xref ref-type="fig" rid="F3">3A, B</xref>). <bold><italic>Spores</italic></bold> glomoid, arising blastically at tips of subtending hyphae; orange (5B8) to yellowish brown (5E8); globose to subglobose; (35–)45(–56) µm diam; frequently ovoid to oblong; 19–57 × 24–71 µm; with one subtending hypha (Fig. <xref ref-type="fig" rid="F3">3B–H</xref>). <bold><italic>Spore wall</italic></bold> composed of four permanent, smooth layers (layers 1–4; Fig. <xref ref-type="fig" rid="F3">3C–G</xref>). Layer 1, forming the spore surface, uniform (without visible sublayers), semi-flexible, yellowish white (4A2) to pale yellow (4A3), (1.0–)2.4(–4.0) µm thick, tightly adherent to layer 2 (Fig. <xref ref-type="fig" rid="F3">3C–G</xref>). Layer 2 uniform, semi-flexible, hyaline to yellowish white (4A2), (0.6–)1.3(–2.0) µm thick, tightly adherent to layer 3 (Fig. <xref ref-type="fig" rid="F3">3C–G</xref>). Layer 3 laminate, semi-flexible, orange (5B8) to yellowish brown (5E8), (1.8–)3.4(–5.0) µm thick, consisting of very thin, &lt; 0.5 µm, sublayers tightly adherent to and not separating from each other even in vigorously crushed spores (Fig. <xref ref-type="fig" rid="F3">3C–G</xref>). Layer 4 uniform, flexible to semi-flexible, orange (5B8) to yellowish brown (5E8), (0.8–)0.9(–1.0) µm thick, rarely and only slightly separating from the lower surface of layer 3 and, therefore, occasionally difficult to detect (Fig. <xref ref-type="fig" rid="F3">3C–G</xref>). Layers 1–4 do not stain in Melzer’s reagent (Fig. <xref ref-type="fig" rid="F3">3C, G</xref>). <bold><italic>Subtending hypha</italic></bold> pale yellow (4A3) to yellowish brown (5E8); straight or recurved, cylindrical to funnel-shaped, (9.3–)14.7(–18.8) µm wide at the spore base (Fig. <xref ref-type="fig" rid="F3">3B, C, E–H</xref>). <bold><italic>Wall of subtending hypha</italic></bold> pale yellow (4A3) to yellowish brown (5E8); (4.8–)7.7(–10.2) µm thick at the spore base; composed of four layers continu­ous with spore wall layers 1–4 (Fig. <xref ref-type="fig" rid="F3">3E–G, H</xref>). <bold><italic>Pore</italic></bold> (0.8–)1.0(–1.6) µm diam, usually open (Fig. <xref ref-type="fig" rid="F3">3C, D, F–H</xref>), very rarely occluded by a curved septum continuous with spore wall layer 4; septum 0.5–0.8 µm thick, located at the level of the inner surface of spore wall layer 3 (Fig. <xref ref-type="fig" rid="F3">3E</xref>). <bold><italic>Germination</italic></bold> unknown.</p></tp:treatment-sec><tp:treatment-sec sec-type="Ecology and distribution"><title>Ecology and distribution.</title><p>In the field, <italic><tp:taxon-name><tp:taxon-name-part taxon-name-part-type="genus" reg="Durabilispora">Du.</tp:taxon-name-part> <tp:taxon-name-part taxon-name-part-type="species" reg="carpatica">carpatica</tp:taxon-name-part></tp:taxon-name></italic> most likely form mycorrhizal symbiosis with plants of the Tatra 1/4op site (Suppl. material <xref ref-type="supplementary-material" rid="S6">6</xref>) and <italic><tp:taxon-name><tp:taxon-name-part taxon-name-part-type="genus" reg="Rosa">R.</tp:taxon-name-part> <tp:taxon-name-part taxon-name-part-type="species" reg="rugosa">rugosa</tp:taxon-name-part></tp:taxon-name></italic>. However, no molecular analysis was performed to confirm the supposition. Using BLASTn, GenBank, and EUKARYOME searches revealed many environmental sequences with &gt; 96% identity to sequences of <italic><tp:taxon-name><tp:taxon-name-part taxon-name-part-type="genus" reg="Durabilispora">Du.</tp:taxon-name-part> <tp:taxon-name-part taxon-name-part-type="species" reg="carpatica">carpatica</tp:taxon-name-part></tp:taxon-name></italic>. However, verifying <abbrev xmlns:xlink="http://www.w3.org/1999/xlink" xlink:title="Bayesian inference" xlink:type="simple">BI</abbrev> and <abbrev xmlns:xlink="http://www.w3.org/1999/xlink" xlink:title="maximum likelihood" xlink:type="simple">ML</abbrev> analyses with the sequences of the tree illustrated in Fig. <xref ref-type="fig" rid="F1">1</xref> and these environmental sequences showed that only four environmental sequences, with 96.6–99.5% identity, clustered with <italic><tp:taxon-name><tp:taxon-name-part taxon-name-part-type="genus" reg="Durabilispora">Du.</tp:taxon-name-part> <tp:taxon-name-part taxon-name-part-type="species" reg="carpatica">carpatica</tp:taxon-name-part></tp:taxon-name></italic> sequences (data not shown). All of these sequences were from forest soils collected in Estonia (accession numbers EUK1632882, EUK1634605), Mexico (EUK1683277), and Qatar (EUK1683239). Thus, <italic><tp:taxon-name><tp:taxon-name-part taxon-name-part-type="genus" reg="Durabilispora">Du.</tp:taxon-name-part> <tp:taxon-name-part taxon-name-part-type="species" reg="carpatica">carpatica</tp:taxon-name-part></tp:taxon-name></italic> is a species that is widespread through the world, but its occurrence is rare.</p></tp:treatment-sec><tp:treatment-sec><!--Section generated to contain objects referenced in tp:taxon-treatment.--><fig id="F3" position="float" orientation="portrait"><object-id xmlns:xlink="http://www.w3.org/1999/xlink" content-type="doi" xlink:type="simple">10.3897/mycokeys.134.187344.figure3</object-id><object-id xmlns:xlink="http://www.w3.org/1999/xlink" content-type="arpha" xlink:type="simple">22C2F4D6-D08E-51ED-94AB-1869A6374164</object-id><label>Figure 3.</label><caption><p><italic><tp:taxon-name><tp:taxon-name-part taxon-name-part-type="genus" reg="Durabilispora">Durabilispora</tp:taxon-name-part> <tp:taxon-name-part taxon-name-part-type="species" reg="carpatica">carpatica</tp:taxon-name-part></tp:taxon-name></italic>. <bold>A</bold>. Fused glomerocarps (fg) with spores (sp); <bold>B</bold>. Cluster of spores (sp) with subtending hypha (sh); <bold>C, D</bold>. Spore wall layers (swl) 1–4; <bold>E–G</bold>. Spore wall layers (swl) 1–4 continuous with subtending hyphal wall layers (shwl) 1–4; the septum (s) closing the space between the subtending hyphal lumen and spore interior is indicated; <bold>H</bold>. Subtending hyphal wall layers (shwl) 1–4; <bold>A</bold>. Glomerocarps in lactic acid; <bold>B, D–F</bold>. Spores in <abbrev xmlns:xlink="http://www.w3.org/1999/xlink" xlink:title="polyvinyl alcohol/lactic acid/glycerol" xlink:type="simple">PVLG</abbrev>; <bold>C, G</bold>. Spores in <abbrev xmlns:xlink="http://www.w3.org/1999/xlink" xlink:title="polyvinyl alcohol/lactic acid/glycerol" xlink:type="simple">PVLG</abbrev>+Melzer’s reagent; <bold>A</bold>. Light microscopy; <bold>B–H</bold>. Differential interference microscopy. Scale bars: 100 μm (<bold>A</bold>); 20 μm (<bold>B</bold>); 10 μm (<bold>C–H</bold>).</p></caption><graphic xmlns:xlink="http://www.w3.org/1999/xlink" xlink:href="mycokeys-134-313-g003.jpg" id="oo_1695026.jpg" position="float" orientation="portrait" xlink:type="simple"><uri content-type="original_file" xlink:type="simple">https://binary.pensoft.net/fig/1695026</uri></graphic></fig><supplementary-material xmlns:xlink="http://www.w3.org/1999/xlink" id="S1" position="float" orientation="portrait" xlink:type="simple"><object-id content-type="doi" xlink:type="simple">10.3897/mycokeys.134.187344.suppl1</object-id><object-id content-type="arpha" xlink:type="simple">156FF95C-8A44-5421-9A9E-64304B902645</object-id><label>Supplementary material 1</label><caption><p>Phylogenetic data</p></caption><statement content-type="dataType"><label>Data type</label><p>docx</p></statement><statement content-type="notes"><label>Explanation note</label><p>A 50% majority-rule consensus tree from the Bayesian analysis of 45S nuc rDNA sequences of <italic><tp:taxon-name><tp:taxon-name-part taxon-name-part-type="genus" reg="Durabilispora">Durabilispora</tp:taxon-name-part> <tp:taxon-name-part taxon-name-part-type="species" reg="carpatica">carpatica</tp:taxon-name-part></tp:taxon-name></italic> (Isolate 527), <italic><tp:taxon-name><tp:taxon-name-part taxon-name-part-type="genus" reg="Dominikia">Dominikia</tp:taxon-name-part> <tp:taxon-name-part taxon-name-part-type="species" reg="tatrensis">tatrensis</tp:taxon-name-part></tp:taxon-name></italic> (Isolate 530), and members of the other genera of <italic><tp:taxon-name><tp:taxon-name-part taxon-name-part-type="order" reg="Glomerales">Glomerales</tp:taxon-name-part></tp:taxon-name></italic> representing the ingroup, as well as <italic><tp:taxon-name><tp:taxon-name-part taxon-name-part-type="genus" reg="Entrophospora">Entrophospora</tp:taxon-name-part> <tp:taxon-name-part taxon-name-part-type="species" reg="claroidea">claroidea</tp:taxon-name-part></tp:taxon-name></italic> serving as the outgroup. The new genus and species are in bold font. The Bayesian posterior probabilities ≥ 0.90 and <abbrev xlink:title="maximum likelihood" xlink:type="simple">ML</abbrev> bootstrap values ≥ 50% are shown near the branches, respectively. Bar indicates a 0.1 expected change per site per branch.</p></statement><media xlink:href="mycokeys-134-313-s001.docx" mimetype="application" mime-subtype="vnd.openxmlformats-officedocument.wordprocessingml.document" position="float" orientation="portrait" id="oo_1695028.docx" xlink:type="simple"><uri content-type="original_file" xlink:type="simple">https://binary.pensoft.net/file/1695028</uri></media><permissions><license xlink:type="simple"><license-p>This dataset is made available under the Open Database License (<ext-link ext-link-type="uri" xlink:href="http://opendatacommons.org/licenses/odbl/1.0/" xlink:type="simple">http://opendatacommons.org/licenses/odbl/1.0/</ext-link>). The Open Database License (ODbL) is a license agreement intended to allow users to freely share, modify, and use this Dataset while maintaining this same freedom for others, provided that the original source and author(s) are credited.</license-p></license></permissions><attrib specific-use="authors"> Janusz Błaszkowski, Paweł Milczarski, Ryszard Malinowski, Piotr Niezgoda, Bruno Tomio Goto, Anna Ronikier, Małgorzata Stanek, Paulina Janik, Szymon Zubek</attrib></supplementary-material><supplementary-material xmlns:xlink="http://www.w3.org/1999/xlink" id="S2" position="float" orientation="portrait" xlink:type="simple"><object-id content-type="doi" xlink:type="simple">10.3897/mycokeys.134.187344.suppl2</object-id><object-id content-type="arpha" xlink:type="simple">E9D3EC40-35EC-5B01-8486-C7BF4812FD21</object-id><label>Supplementary material 2</label><caption><p>Phylogenetic data</p></caption><statement content-type="dataType"><label>Data type</label><p>docx</p></statement><statement content-type="notes"><label>Explanation note</label><p>A 50% majority-rule consensus tree from the Bayesian analysis of 45S nuc rDNA sequences of <italic><tp:taxon-name><tp:taxon-name-part taxon-name-part-type="genus" reg="Durabilispora">Durabilispora</tp:taxon-name-part> <tp:taxon-name-part taxon-name-part-type="species" reg="carpatica">carpatica</tp:taxon-name-part></tp:taxon-name></italic> (Isolate 527) and 17 <italic><tp:taxon-name><tp:taxon-name-part taxon-name-part-type="genus" reg="Rhizoglomus">Rhizoglomus</tp:taxon-name-part></tp:taxon-name></italic> species representing the ingroup, as well as <italic><tp:taxon-name><tp:taxon-name-part taxon-name-part-type="genus" reg="Sclerocystis">Sclerocystis</tp:taxon-name-part> <tp:taxon-name-part taxon-name-part-type="species" reg="sinuosa">sinuosa</tp:taxon-name-part></tp:taxon-name></italic> and <italic><tp:taxon-name><tp:taxon-name-part taxon-name-part-type="genus" reg="Silvaspora">Silvaspora</tp:taxon-name-part> <tp:taxon-name-part taxon-name-part-type="species" reg="neocaledonica">neocaledonica</tp:taxon-name-part></tp:taxon-name></italic>, serving as the outgroup. The new genus and species are in bold font. The Bayesian posterior probabilities ≥ 0.90 and <abbrev xlink:title="maximum likelihood" xlink:type="simple">ML</abbrev> bootstrap values ≥ 50% are shown near the branches, respectively. Bar indicates a 0.03 expected change per site per branch.</p></statement><media xlink:href="mycokeys-134-313-s002.docx" mimetype="application" mime-subtype="vnd.openxmlformats-officedocument.wordprocessingml.document" position="float" orientation="portrait" id="oo_1695029.docx" xlink:type="simple"><uri content-type="original_file" xlink:type="simple">https://binary.pensoft.net/file/1695029</uri></media><permissions><license xlink:type="simple"><license-p>This dataset is made available under the Open Database License (<ext-link ext-link-type="uri" xlink:href="http://opendatacommons.org/licenses/odbl/1.0/" xlink:type="simple">http://opendatacommons.org/licenses/odbl/1.0/</ext-link>). The Open Database License (ODbL) is a license agreement intended to allow users to freely share, modify, and use this Dataset while maintaining this same freedom for others, provided that the original source and author(s) are credited.</license-p></license></permissions><attrib specific-use="authors"> Janusz Błaszkowski, Paweł Milczarski, Ryszard Malinowski, Piotr Niezgoda, Bruno Tomio Goto, Anna Ronikier, Małgorzata Stanek, Paulina Janik, Szymon Zubek</attrib></supplementary-material><supplementary-material xmlns:xlink="http://www.w3.org/1999/xlink" id="S4" position="float" orientation="portrait" xlink:type="simple"><object-id content-type="doi" xlink:type="simple">10.3897/mycokeys.134.187344.suppl4</object-id><object-id content-type="arpha" xlink:type="simple">5F504804-D253-557F-8529-A57F2CE500E3</object-id><label>Supplementary material 4</label><caption><p>Phylogenetic data</p></caption><statement content-type="dataType"><label>Data type</label><p>docx</p></statement><statement content-type="notes"><label>Explanation note</label><p>A 50% majority-rule consensus tree from the Bayesian analysis of <italic><abbrev xlink:title="RNA polymerase II" xlink:type="simple">rpb</abbrev></italic>1 sequences of <italic><tp:taxon-name><tp:taxon-name-part taxon-name-part-type="genus" reg="Durabilispora">Durabilispora</tp:taxon-name-part> <tp:taxon-name-part taxon-name-part-type="species" reg="carpatica">carpatica</tp:taxon-name-part></tp:taxon-name></italic> (Isolate 527) and eight <italic><tp:taxon-name><tp:taxon-name-part taxon-name-part-type="genus" reg="Rhizoglomus">Rhizoglomus</tp:taxon-name-part></tp:taxon-name></italic> species representing the ingroup, as well as <italic><tp:taxon-name><tp:taxon-name-part taxon-name-part-type="genus" reg="Sclerocystis">Sclerocystis</tp:taxon-name-part> <tp:taxon-name-part taxon-name-part-type="species" reg="sinuosa">sinuosa</tp:taxon-name-part></tp:taxon-name></italic> and <italic><tp:taxon-name><tp:taxon-name-part taxon-name-part-type="genus" reg="Silvaspora">Silvaspora</tp:taxon-name-part> <tp:taxon-name-part taxon-name-part-type="species" reg="neocaledonica">neocaledonica</tp:taxon-name-part></tp:taxon-name></italic>, serving as the outgroup. The new genus and species are in bold font. The Bayesian posterior probabilities ≥ 0.90 and <abbrev xlink:title="maximum likelihood" xlink:type="simple">ML</abbrev> bootstrap values ≥ 50% are shown near the branches, respectively. Bar indicates a 0.2 expected change per site per branch.</p></statement><media xlink:href="mycokeys-134-313-s004.docx" mimetype="application" mime-subtype="vnd.openxmlformats-officedocument.wordprocessingml.document" position="float" orientation="portrait" id="oo_1695031.docx" xlink:type="simple"><uri content-type="original_file" xlink:type="simple">https://binary.pensoft.net/file/1695031</uri></media><permissions><license xlink:type="simple"><license-p>This dataset is made available under the Open Database License (<ext-link ext-link-type="uri" xlink:href="http://opendatacommons.org/licenses/odbl/1.0/" xlink:type="simple">http://opendatacommons.org/licenses/odbl/1.0/</ext-link>). The Open Database License (ODbL) is a license agreement intended to allow users to freely share, modify, and use this Dataset while maintaining this same freedom for others, provided that the original source and author(s) are credited.</license-p></license></permissions><attrib specific-use="authors"> Janusz Błaszkowski, Paweł Milczarski, Ryszard Malinowski, Piotr Niezgoda, Bruno Tomio Goto, Anna Ronikier, Małgorzata Stanek, Paulina Janik, Szymon Zubek</attrib></supplementary-material><fig id="F1" position="float" orientation="portrait"><object-id xmlns:xlink="http://www.w3.org/1999/xlink" content-type="doi" xlink:type="simple">10.3897/mycokeys.134.187344.figure1</object-id><object-id xmlns:xlink="http://www.w3.org/1999/xlink" content-type="arpha" xlink:type="simple">E5C33F2F-CF05-58BA-A6B7-0D378305FFF6</object-id><label>Figure 1.</label><caption><p>A 50% majority-rule consensus tree from the Bayesian analysis of 45S nuc rDNA sequences concatenated with <italic><abbrev xmlns:xlink="http://www.w3.org/1999/xlink" xlink:title="RNA polymerase II" xlink:type="simple">rpb</abbrev></italic>1 sequences of <italic><tp:taxon-name><tp:taxon-name-part taxon-name-part-type="genus" reg="Durabilispora">Durabilispora</tp:taxon-name-part> <tp:taxon-name-part taxon-name-part-type="species" reg="carpatica">carpatica</tp:taxon-name-part></tp:taxon-name></italic> (= Isolate 527) and 17 <italic><tp:taxon-name><tp:taxon-name-part taxon-name-part-type="genus" reg="Rhizoglomus">Rhizoglomus</tp:taxon-name-part></tp:taxon-name></italic> species representing the ingroup, as well as <italic><tp:taxon-name><tp:taxon-name-part taxon-name-part-type="genus" reg="Sclerocystis">Sclerocystis</tp:taxon-name-part> <tp:taxon-name-part taxon-name-part-type="species" reg="sinuosa">sinuosa</tp:taxon-name-part></tp:taxon-name></italic> and <italic><tp:taxon-name><tp:taxon-name-part taxon-name-part-type="genus" reg="Silvaspora">Silvaspora</tp:taxon-name-part> <tp:taxon-name-part taxon-name-part-type="species" reg="neocaledonica">neocaledonica</tp:taxon-name-part></tp:taxon-name></italic>, serving as the outgroup. The new genus and species are in bold font. The Bayesian posterior probabilities ≥ 0.90 and <abbrev xmlns:xlink="http://www.w3.org/1999/xlink" xlink:title="maximum likelihood" xlink:type="simple">ML</abbrev> bootstrap values ≥ 50% are shown near the branches, respectively. Bar indicates a 0.02 expected change per site per branch.</p></caption><graphic xmlns:xlink="http://www.w3.org/1999/xlink" xlink:href="mycokeys-134-313-g001.jpg" id="oo_1695024.jpg" position="float" orientation="portrait" xlink:type="simple"><uri content-type="original_file" xlink:type="simple">https://binary.pensoft.net/fig/1695024</uri></graphic></fig><supplementary-material xmlns:xlink="http://www.w3.org/1999/xlink" id="S6" position="float" orientation="portrait" xlink:type="simple"><object-id content-type="doi" xlink:type="simple">10.3897/mycokeys.134.187344.suppl6</object-id><object-id content-type="arpha" xlink:type="simple">4126B6B9-0E1A-565B-BA8C-8F9480D2E587</object-id><label>Supplementary material 6</label><caption><p>List ot plants</p></caption><statement content-type="dataType"><label>Data type</label><p>docx</p></statement><statement content-type="notes"><label>Explanation note</label><p>Plants inhabiting sites in which <italic><tp:taxon-name><tp:taxon-name-part taxon-name-part-type="genus" reg="Durabilispora">Durabilispora</tp:taxon-name-part> <tp:taxon-name-part taxon-name-part-type="species" reg="carpatica">carpatica</tp:taxon-name-part></tp:taxon-name></italic> and <italic><tp:taxon-name><tp:taxon-name-part taxon-name-part-type="genus" reg="Dominikia">Dominikia</tp:taxon-name-part> <tp:taxon-name-part taxon-name-part-type="species" reg="tatrensis">tatrensis</tp:taxon-name-part></tp:taxon-name></italic> occurred.</p></statement><media xlink:href="mycokeys-134-313-s006.docx" mimetype="application" mime-subtype="vnd.openxmlformats-officedocument.wordprocessingml.document" position="float" orientation="portrait" id="oo_1695033.docx" xlink:type="simple"><uri content-type="original_file" xlink:type="simple">https://binary.pensoft.net/file/1695033</uri></media><permissions><license xlink:type="simple"><license-p>This dataset is made available under the Open Database License (<ext-link ext-link-type="uri" xlink:href="http://opendatacommons.org/licenses/odbl/1.0/" xlink:type="simple">http://opendatacommons.org/licenses/odbl/1.0/</ext-link>). The Open Database License (ODbL) is a license agreement intended to allow users to freely share, modify, and use this Dataset while maintaining this same freedom for others, provided that the original source and author(s) are credited.</license-p></license></permissions><attrib specific-use="authors"> Janusz Błaszkowski, Paweł Milczarski, Ryszard Malinowski, Piotr Niezgoda, Bruno Tomio Goto, Anna Ronikier, Małgorzata Stanek, Paulina Janik, Szymon Zubek</attrib></supplementary-material></tp:treatment-sec></tp:taxon-treatment>
