# Supplementary material for: A new genus (Durabilispora) and two new species (D. carpatica, Dominikia tatrensis) in Glomerales (Glomeromycota)
Source: MycoKeys. 2026 Jun 24;134:313–40. doi: 10.3897/mycokeys.134.187344 (PMC13324476; doi:10.3897/mycokeys.134.187344)
Supplement: XML Treatment for Dominikia tatrensis [file mycokeys.134.187344-treatment3.xml]

<!DOCTYPE tp:taxon-treatment
  PUBLIC "-//TaxonX//DTD Taxonomic Treatment Publishing DTD v0 20100105//EN" "tax-treatment-NSO.dtd">
<tp:taxon-treatment xmlns:tp="http://www.plazi.org/taxpub"><tp:treatment-meta><kwd-group><label>Taxon classification</label><kwd>
                  <named-content content-type="kingdom">Fungi</named-content>
                </kwd><kwd>
                  <named-content content-type="order">Glomerales</named-content>
                </kwd><kwd>
                  <named-content content-type="family">Glomeraceae</named-content>
                </kwd></kwd-group><mixed-citation publication-type="journal"><person-group><name><surname>Błaszkowski</surname><given-names>Janusz</given-names></name><name><surname>Milczarski</surname><given-names>Paweł</given-names></name><name><surname>Malinowski</surname><given-names>Ryszard</given-names></name><name><surname>Niezgoda</surname><given-names>Piotr</given-names></name><name><surname>Goto</surname><given-names>Bruno Tomio</given-names></name><name><surname>Ronikier</surname><given-names>Anna</given-names></name><name><surname>Stanek</surname><given-names>Małgorzata</given-names></name><name><surname>Janik</surname><given-names>Paulina</given-names></name><name><surname>Zubek</surname><given-names>Szymon</given-names></name></person-group><article-title>A new genus (<italic><tp:taxon-name><tp:taxon-name-part taxon-name-part-type="genus" reg="Durabilispora">Durabilispora</tp:taxon-name-part></tp:taxon-name></italic>) and two new species (<italic><tp:taxon-name><tp:taxon-name-part taxon-name-part-type="genus" reg="Durabilispora">D.</tp:taxon-name-part> <tp:taxon-name-part taxon-name-part-type="species" reg="carpatica">carpatica</tp:taxon-name-part></tp:taxon-name></italic>, <italic><tp:taxon-name><tp:taxon-name-part taxon-name-part-type="genus" reg="Dominikia">Dominikia</tp:taxon-name-part> <tp:taxon-name-part taxon-name-part-type="species" reg="tatrensis">tatrensis</tp:taxon-name-part></tp:taxon-name></italic>) in <italic><tp:taxon-name><tp:taxon-name-part taxon-name-part-type="order" reg="Glomerales">Glomerales</tp:taxon-name-part></tp:taxon-name> (<tp:taxon-name><tp:taxon-name-part taxon-name-part-type="phylum" reg="Glomeromycota">Glomeromycota</tp:taxon-name-part></tp:taxon-name>)</italic></article-title><source>MycoKeys</source><day>24</day><month>06</month><year>2026</year><volume>134</volume><fpage>313</fpage><lpage>340</lpage><pub-id pub-id-type="doi">10.3897/mycokeys.134.187344</pub-id></mixed-citation></tp:treatment-meta><tp:nomenclature><tp:taxon-name><object-id xmlns:xlink="http://www.w3.org/1999/xlink" content-type="arpha" xlink:type="simple">DF9C85D1-29BF-5ECA-B0DD-078F24B5D08C</object-id>
                        		<tp:taxon-name-part taxon-name-part-type="genus" reg="Dominikia">Dominikia</tp:taxon-name-part> <tp:taxon-name-part taxon-name-part-type="species" reg="tatrensis">tatrensis</tp:taxon-name-part>
                        	
                        		<object-id xmlns:xlink="http://www.w3.org/1999/xlink" content-type="mycobank" xlink:type="simple">863197</object-id>
                        	</tp:taxon-name><tp:taxon-authority>Błaszk., Zubek, Niezgoda &amp; B.T.Goto</tp:taxon-authority><tp:taxon-status xmlns:xlink="http://www.w3.org/1999/xlink" xlink:type="simple">sp. nov.</tp:taxon-status><xref ref-type="fig" rid="F4">Fig. 4A–H</xref><xref ref-type="supplementary-material" rid="S1">; Suppl. materials 1</xref><xref ref-type="supplementary-material" rid="S3">, 3</xref><xref ref-type="supplementary-material" rid="S5">, 5</xref></tp:nomenclature><tp:treatment-sec sec-type="Typification"><title>Typification.</title><p>Poland • Małopolskie Voivodeship, glomerocarps from a trap pot culture inoculated with rhizosphere soil and root fragments of plants growing in the Tatra 2/1op site located in the lower part of the northwestern part of the Polana Upław meadow, 1298 m asl (<named-content xmlns:xlink="http://www.w3.org/1999/xlink" content-type="dwc:verbatimCoordinates" xlink:type="simple">49°15'3.6"N, 19°52'46.92"E</named-content>), 11 May 2023, A. Ronikier and P. Janik (<bold><italic>holotype</italic></bold>: slide with spores ZT Myc 0067491; <bold><italic>isotypes</italic></bold>: slides with spores nos. 4012–4017, LPPDSE). GenBank: 45S: <ext-link xmlns:xlink="http://www.w3.org/1999/xlink" xlink:href="PX641494" ext-link-type="gen" xlink:type="simple">PX641494</ext-link>–<ext-link xmlns:xlink="http://www.w3.org/1999/xlink" xlink:href="PX641499" ext-link-type="gen" xlink:type="simple">PX641499</ext-link>; <italic><abbrev xmlns:xlink="http://www.w3.org/1999/xlink" xlink:title="RNA polymerase II" xlink:type="simple">rpb</abbrev></italic>1: <ext-link xmlns:xlink="http://www.w3.org/1999/xlink" xlink:href="PX570049" ext-link-type="gen" xlink:type="simple">PX570049</ext-link>–<ext-link xmlns:xlink="http://www.w3.org/1999/xlink" xlink:href="PX570052" ext-link-type="gen" xlink:type="simple">PX570052</ext-link>.</p></tp:treatment-sec><tp:treatment-sec sec-type="Etymology"><title>Etymology.</title><p>Latin, <italic>tatrensis</italic>, referring to the Tatra Mountains, where specimens of this species were originally found.</p></tp:treatment-sec><tp:treatment-sec sec-type="Diagnosis"><title>Diagnosis.</title><p>Differs from (A) <italic><tp:taxon-name><tp:taxon-name-part taxon-name-part-type="genus" reg="Dominikia">D.</tp:taxon-name-part> <tp:taxon-name-part taxon-name-part-type="species" reg="aurea">aurea</tp:taxon-name-part></tp:taxon-name></italic>, the closest phylogenetic relative (Fig. <xref ref-type="fig" rid="F2">2</xref>; Suppl. materials <xref ref-type="supplementary-material" rid="S1">1</xref>, <xref ref-type="supplementary-material" rid="S3">3</xref>, <xref ref-type="supplementary-material" rid="S5">5</xref>) in (i) the organization of spores in glomerocarps, (ii) the spore wall structure, (iii) the durability of spore wall layer 1, forming the spore surface, (iii) morphometric features of the spore wall, subtending hypha and its pore, (iv) the origination of the septum occluding the pore, and (v) nucleotide composition of sequences of the 45S nuc rDNA region and the <italic><abbrev xmlns:xlink="http://www.w3.org/1999/xlink" xlink:title="RNA polymerase II" xlink:type="simple">rpb</abbrev></italic>1 gene, and (B) <italic><tp:taxon-name><tp:taxon-name-part taxon-name-part-type="genus" reg="Glomus">Glomus</tp:taxon-name-part> <tp:taxon-name-part taxon-name-part-type="species" reg="fuegianum">fuegianum</tp:taxon-name-part></tp:taxon-name></italic>, the morphologically most similar species, in the formation of glomerocarps lacking peridium and glebal hyphae, as well as in the spore wall structure (see “General data and phylogeny” and “Discussion” for details).</p></tp:treatment-sec><tp:treatment-sec sec-type="Description"><title>Description.</title><p>Forming compact hypogeous single and fused glomerocarps without a peridium; each glomerocarp globose to subglobose, 154–280 µm diam, to ovoid, 166–190 × 213–291 µm, with five to twelve radially arranged glomerospores (= spores); fused glomerocarps with two to six single glomerocarps; each glomerocarp probably formed from a swollen cell (cha­racterized below) produced at the tip of a hypha branched from a parent hypha continuous with an extraradical mycorrhizal hypha (Fig. <xref ref-type="fig" rid="F4">4A–C</xref>). <bold><italic>Spores</italic></bold> glomoid, arising blastically at tips of subtending hyphae branched radially from a centrally located swollen cell, 22.3 × 28.0 µm wide with a wall 3.9–5.6 µm thick (Fig. A, C). <bold><italic>Spores</italic></bold> greyish yellow (4B4–4B6); globose to subglobose; (48–)58(–61) µm diam; rarely ovoid; 42–60 × 52–66 µm; with one subtending hypha (Fig. <xref ref-type="fig" rid="F4">4A–H</xref>). <bold><italic>Spore wall</italic></bold> composed of four layers (layers 1–4), including three permanent, smooth layers (layers 2–4; Fig. <xref ref-type="fig" rid="F4">4D–H</xref>). Layer 1, forming the spore surface, mucilaginous, flexible to semi-flexible, hyaline, (0.8–)1.0(–1.6) µm thick when intact, slowly deteriorating with age, usually present as a highly decomposed structure even in older spores (Fig. <xref ref-type="fig" rid="F4">4D–H</xref>). Layer 2 uniform (without visible sublayers), semi-flexible, hyaline, (0.8–)1.5(–2.2) µm thick, tightly adherent to layer 3 (Fig. <xref ref-type="fig" rid="F4">4D–H</xref>). Layer 3 laminate, semi-flexible, greyish yellow (4B4–4B6), (1.8–)2.3(–3.0) µm thick, consisting of very thin, &lt; 0.5 µm, sublayers tightly adherent to and not separating from each other even in vigorously crushed spores (Fig. <xref ref-type="fig" rid="F4">4D, E, G</xref>). Layer 4 uniform, semi-flexible, greyish yellow (4B4–4B6), (0.6–)0.8(–1.2) µm thick, usually rarely and only slightly separating from the lower surface of layer 3, usually easy to detect (Fig. <xref ref-type="fig" rid="F4">4D, E, G</xref>). Only layer 1 stains pale red (7B3) to light brown (7D6) in Melzer’s reagent (Fig. <xref ref-type="fig" rid="F4">4D, E, H</xref>). <bold><italic>Subten­ding hypha</italic></bold> greyish yellow (4B4–4B6); straight or recurved, cylindrical, rarely funnel-shaped, (11.2–)14.6(–18.8) µm wide at the spore base (Fig. <xref ref-type="fig" rid="F4">4C, E–H</xref>). <bold><italic>Wall of subtending hypha</italic></bold> greyish yellow (4B4–4B6); (3.4–)6.5(–8.6) µm thick at the spore base; composed of four layers continuous with spore wall layers 1–4 (Fig. <xref ref-type="fig" rid="F4">4F, G, H</xref>). <bold><italic>Pore</italic></bold> (0.8–)1.4(–2.0) µm diam, usually occluded by a curved septum continuous with spore wall layer 4; septum 0.8–1.0 µm thick, located at or 3.5–4.0 µm below the spore base (Fig. <xref ref-type="fig" rid="F4">4F–H</xref>). <bold><italic>Germination</italic></bold> unknown.</p></tp:treatment-sec><tp:treatment-sec sec-type="Ecology and distribution"><title>Ecology and distribution.</title><p>In the field, <italic><tp:taxon-name><tp:taxon-name-part taxon-name-part-type="genus" reg="Dominikia">D.</tp:taxon-name-part> <tp:taxon-name-part taxon-name-part-type="species" reg="tatrensis">tatrensis</tp:taxon-name-part></tp:taxon-name></italic> probably formed arbuscular mycorrhizal symbiosis with plant(s) of the Tatra 2/1op site (Suppl. material <xref ref-type="supplementary-material" rid="S6">6</xref>). No molecular analysis was performed to confirm the existence of the symbiosis. BLASTn queries sent to GenBank and EUKARYOME showed many environmental sequences with &gt; 96% identity to sequences of the new species. However, <abbrev xmlns:xlink="http://www.w3.org/1999/xlink" xlink:title="Bayesian inference" xlink:type="simple">BI</abbrev> and <abbrev xmlns:xlink="http://www.w3.org/1999/xlink" xlink:title="maximum likelihood" xlink:type="simple">ML</abbrev> analyses of the 45SD alignment extended by the environmental sequences showed that only five of them clustered with <italic><tp:taxon-name><tp:taxon-name-part taxon-name-part-type="genus" reg="Dominikia">D.</tp:taxon-name-part> <tp:taxon-name-part taxon-name-part-type="species" reg="tatrensis">tatrensis</tp:taxon-name-part></tp:taxon-name></italic> sequences (data not shown), suggesting their origin from the new species. The sequences were EUK1633193, EUL1631679, <ext-link xmlns:xlink="http://www.w3.org/1999/xlink" xlink:href="HE775327" ext-link-type="gen" xlink:type="simple">HE775327</ext-link>, <ext-link xmlns:xlink="http://www.w3.org/1999/xlink" xlink:href="HE775330" ext-link-type="gen" xlink:type="simple">HE775330</ext-link>, and <ext-link xmlns:xlink="http://www.w3.org/1999/xlink" xlink:href="JX096576" ext-link-type="gen" xlink:type="simple">JX096576</ext-link> with 97.8%, 98.3%, 98.39%, 98.52%, and 96.55% identities, respectively. The sequences EUK1633193 and EUL1631679 were obtained from Estonian temperate shrubland and temperate broadleaf forest soils, respectively. The <ext-link xmlns:xlink="http://www.w3.org/1999/xlink" xlink:href="HE775327" ext-link-type="gen" xlink:type="simple">HE775327</ext-link> and <ext-link xmlns:xlink="http://www.w3.org/1999/xlink" xlink:href="HE775330" ext-link-type="gen" xlink:type="simple">HE775330</ext-link> sequences were obtained from roots of <italic><tp:taxon-name><tp:taxon-name-part taxon-name-part-type="genus" reg="Brachypodium">Brachypodium</tp:taxon-name-part> <tp:taxon-name-part taxon-name-part-type="species" reg="pinnatum">pinnatum</tp:taxon-name-part></tp:taxon-name></italic> (L.) P. Beauv. growing in a meadow of North Bohemia, Czech Republic. The <ext-link xmlns:xlink="http://www.w3.org/1999/xlink" xlink:href="JX096576" ext-link-type="gen" xlink:type="simple">JX096576</ext-link> sequence was obtained from a soil sample collected from the Qinghai-Tibet Plateau, China. These data suggest that <italic><tp:taxon-name><tp:taxon-name-part taxon-name-part-type="genus" reg="Dominikia">D.</tp:taxon-name-part> <tp:taxon-name-part taxon-name-part-type="species" reg="tatrensis">tatrensis</tp:taxon-name-part></tp:taxon-name></italic> has a widespread global distribution, although it appears to occur rarely.</p></tp:treatment-sec><tp:treatment-sec><!--Section generated to contain objects referenced in tp:taxon-treatment.--><fig id="F4" position="float" orientation="portrait"><object-id xmlns:xlink="http://www.w3.org/1999/xlink" content-type="doi" xlink:type="simple">10.3897/mycokeys.134.187344.figure4</object-id><object-id xmlns:xlink="http://www.w3.org/1999/xlink" content-type="arpha" xlink:type="simple">E1950520-5E56-5EC9-871B-F2438C3EAFE9</object-id><label>Figure 4.</label><caption><p><italic><tp:taxon-name><tp:taxon-name-part taxon-name-part-type="genus" reg="Dominikia">Dominikia</tp:taxon-name-part> <tp:taxon-name-part taxon-name-part-type="species" reg="tatrensis">tatrensis</tp:taxon-name-part></tp:taxon-name></italic>. <bold>A</bold>. Fused clusters with spores; one single cluster (sc) is indicated; <bold>B</bold>. Single cluster with spores (sp); <bold>C</bold>. Radially arranged spores (sp) with subtending hyphae (sh) branched from a centrally positioned thick-walled swollen cell (sc); soil debris (sd) between spores is indicated; <bold>D, E</bold>. Spore wall layers (swl) 1–4; <bold>F–H</bold>. Spore wall layers (swl) 1–4 continuous with subtending hyphal wall layers (shwl) 1–4; r in (F) = remnants of shwl 4; septum (s) separating the space between the subtending hyphal lumen and spore interior is indicated; <bold>A, B, C, F, G</bold>. Spores in <abbrev xmlns:xlink="http://www.w3.org/1999/xlink" xlink:title="polyvinyl alcohol/lactic acid/glycerol" xlink:type="simple">PVLG</abbrev>; <bold>D, E, H</bold>. Spores in <abbrev xmlns:xlink="http://www.w3.org/1999/xlink" xlink:title="polyvinyl alcohol/lactic acid/glycerol" xlink:type="simple">PVLG</abbrev>+Melzer’s reagent; <bold>A–H</bold>. Differential interference microscopy. Scale bars: 50 μm (<bold>A</bold>, <bold>B</bold>); 20 μm (<bold>C</bold>); 10 μm (<bold>D–H</bold>).</p></caption><graphic xmlns:xlink="http://www.w3.org/1999/xlink" xlink:href="mycokeys-134-313-g004.jpg" id="oo_1695027.jpg" position="float" orientation="portrait" xlink:type="simple"><uri content-type="original_file" xlink:type="simple">https://binary.pensoft.net/fig/1695027</uri></graphic></fig><supplementary-material xmlns:xlink="http://www.w3.org/1999/xlink" id="S1" position="float" orientation="portrait" xlink:type="simple"><object-id content-type="doi" xlink:type="simple">10.3897/mycokeys.134.187344.suppl1</object-id><object-id content-type="arpha" xlink:type="simple">156FF95C-8A44-5421-9A9E-64304B902645</object-id><label>Supplementary material 1</label><caption><p>Phylogenetic data</p></caption><statement content-type="dataType"><label>Data type</label><p>docx</p></statement><statement content-type="notes"><label>Explanation note</label><p>A 50% majority-rule consensus tree from the Bayesian analysis of 45S nuc rDNA sequences of <italic><tp:taxon-name><tp:taxon-name-part taxon-name-part-type="genus" reg="Durabilispora">Durabilispora</tp:taxon-name-part> <tp:taxon-name-part taxon-name-part-type="species" reg="carpatica">carpatica</tp:taxon-name-part></tp:taxon-name></italic> (Isolate 527), <italic><tp:taxon-name><tp:taxon-name-part taxon-name-part-type="genus" reg="Dominikia">Dominikia</tp:taxon-name-part> <tp:taxon-name-part taxon-name-part-type="species" reg="tatrensis">tatrensis</tp:taxon-name-part></tp:taxon-name></italic> (Isolate 530), and members of the other genera of <italic><tp:taxon-name><tp:taxon-name-part taxon-name-part-type="order" reg="Glomerales">Glomerales</tp:taxon-name-part></tp:taxon-name></italic> representing the ingroup, as well as <italic><tp:taxon-name><tp:taxon-name-part taxon-name-part-type="genus" reg="Entrophospora">Entrophospora</tp:taxon-name-part> <tp:taxon-name-part taxon-name-part-type="species" reg="claroidea">claroidea</tp:taxon-name-part></tp:taxon-name></italic> serving as the outgroup. The new genus and species are in bold font. The Bayesian posterior probabilities ≥ 0.90 and <abbrev xlink:title="maximum likelihood" xlink:type="simple">ML</abbrev> bootstrap values ≥ 50% are shown near the branches, respectively. Bar indicates a 0.1 expected change per site per branch.</p></statement><media xlink:href="mycokeys-134-313-s001.docx" mimetype="application" mime-subtype="vnd.openxmlformats-officedocument.wordprocessingml.document" position="float" orientation="portrait" id="oo_1695028.docx" xlink:type="simple"><uri content-type="original_file" xlink:type="simple">https://binary.pensoft.net/file/1695028</uri></media><permissions><license xlink:type="simple"><license-p>This dataset is made available under the Open Database License (<ext-link ext-link-type="uri" xlink:href="http://opendatacommons.org/licenses/odbl/1.0/" xlink:type="simple">http://opendatacommons.org/licenses/odbl/1.0/</ext-link>). The Open Database License (ODbL) is a license agreement intended to allow users to freely share, modify, and use this Dataset while maintaining this same freedom for others, provided that the original source and author(s) are credited.</license-p></license></permissions><attrib specific-use="authors"> Janusz Błaszkowski, Paweł Milczarski, Ryszard Malinowski, Piotr Niezgoda, Bruno Tomio Goto, Anna Ronikier, Małgorzata Stanek, Paulina Janik, Szymon Zubek</attrib></supplementary-material><supplementary-material xmlns:xlink="http://www.w3.org/1999/xlink" id="S3" position="float" orientation="portrait" xlink:type="simple"><object-id content-type="doi" xlink:type="simple">10.3897/mycokeys.134.187344.suppl3</object-id><object-id content-type="arpha" xlink:type="simple">8783EDA9-0157-56C4-8834-A467038515BE</object-id><label>Supplementary material 3</label><caption><p>Phylogenetic data</p></caption><statement content-type="dataType"><label>Data type</label><p>docx</p></statement><statement content-type="notes"><label>Explanation note</label><p>A 50% majority-rule consensus tree from the Bayesian analysis of 45S nuc rDNA sequences of <italic><tp:taxon-name><tp:taxon-name-part taxon-name-part-type="genus" reg="Dominikia">Dominikia</tp:taxon-name-part> <tp:taxon-name-part taxon-name-part-type="species" reg="tatrensis">tatrensis</tp:taxon-name-part></tp:taxon-name></italic> (= Isolate 530) and 13 other <italic><tp:taxon-name><tp:taxon-name-part taxon-name-part-type="genus" reg="Dominikia">Dominikia</tp:taxon-name-part></tp:taxon-name></italic> species representing the ingroup, as well as <italic><tp:taxon-name><tp:taxon-name-part taxon-name-part-type="genus" reg="Complexispora">Complexispora</tp:taxon-name-part> <tp:taxon-name-part taxon-name-part-type="species" reg="multistratosa">multistratosa</tp:taxon-name-part></tp:taxon-name></italic>, <italic><tp:taxon-name><tp:taxon-name-part taxon-name-part-type="genus" reg="Glomus">Glomus</tp:taxon-name-part> <tp:taxon-name-part taxon-name-part-type="species" reg="macrocarpum">macrocarpum</tp:taxon-name-part></tp:taxon-name></italic>, and <italic><tp:taxon-name><tp:taxon-name-part taxon-name-part-type="genus" reg="Sclerocarpum">Sclerocarpum</tp:taxon-name-part> <tp:taxon-name-part taxon-name-part-type="species" reg="amazonicum">amazonicum</tp:taxon-name-part></tp:taxon-name></italic> serving as the outgroup. The new species is in bold font. The Bayesian posterior probabilities ≥ 0.90 and <abbrev xlink:title="maximum likelihood" xlink:type="simple">ML</abbrev> bootstrap values ≥ 50% are shown near the branches, respectively. Bar indicates a 0.02 expected change per site per branch.</p></statement><media xlink:href="mycokeys-134-313-s003.docx" mimetype="application" mime-subtype="vnd.openxmlformats-officedocument.wordprocessingml.document" position="float" orientation="portrait" id="oo_1695030.docx" xlink:type="simple"><uri content-type="original_file" xlink:type="simple">https://binary.pensoft.net/file/1695030</uri></media><permissions><license xlink:type="simple"><license-p>This dataset is made available under the Open Database License (<ext-link ext-link-type="uri" xlink:href="http://opendatacommons.org/licenses/odbl/1.0/" xlink:type="simple">http://opendatacommons.org/licenses/odbl/1.0/</ext-link>). The Open Database License (ODbL) is a license agreement intended to allow users to freely share, modify, and use this Dataset while maintaining this same freedom for others, provided that the original source and author(s) are credited.</license-p></license></permissions><attrib specific-use="authors"> Janusz Błaszkowski, Paweł Milczarski, Ryszard Malinowski, Piotr Niezgoda, Bruno Tomio Goto, Anna Ronikier, Małgorzata Stanek, Paulina Janik, Szymon Zubek</attrib></supplementary-material><supplementary-material xmlns:xlink="http://www.w3.org/1999/xlink" id="S5" position="float" orientation="portrait" xlink:type="simple"><object-id content-type="doi" xlink:type="simple">10.3897/mycokeys.134.187344.suppl5</object-id><object-id content-type="arpha" xlink:type="simple">18462097-0621-5A5E-9231-A425E32E5384</object-id><label>Supplementary material 5</label><caption><p>Phylogenetic data</p></caption><statement content-type="dataType"><label>Data type</label><p>docx</p></statement><statement content-type="notes"><label>Explanation note</label><p>A 50% majority-rule consensus tree from the Bayesian analysis of <italic><abbrev xlink:title="RNA polymerase II" xlink:type="simple">rpb</abbrev></italic>1 sequences of <italic><tp:taxon-name><tp:taxon-name-part taxon-name-part-type="genus" reg="Dominikia">Dominikia</tp:taxon-name-part> <tp:taxon-name-part taxon-name-part-type="species" reg="tatrensis">tatrensis</tp:taxon-name-part></tp:taxon-name></italic> (Isolate 530) and 11 other <italic><tp:taxon-name><tp:taxon-name-part taxon-name-part-type="genus" reg="Dominikia">Dominikia</tp:taxon-name-part></tp:taxon-name></italic> species representing the ingroup, as well as <italic><tp:taxon-name><tp:taxon-name-part taxon-name-part-type="genus" reg="Complexispora">Complexispora</tp:taxon-name-part> <tp:taxon-name-part taxon-name-part-type="species" reg="multistratosa">multistratosa</tp:taxon-name-part></tp:taxon-name></italic>, <italic><tp:taxon-name><tp:taxon-name-part taxon-name-part-type="genus" reg="Glomus">Glomus</tp:taxon-name-part> <tp:taxon-name-part taxon-name-part-type="species" reg="macrocarpum">macrocarpum</tp:taxon-name-part></tp:taxon-name></italic>, and <italic><tp:taxon-name><tp:taxon-name-part taxon-name-part-type="genus" reg="Sclerocarpum">Sclerocarpum</tp:taxon-name-part> <tp:taxon-name-part taxon-name-part-type="species" reg="amazonicum">amazonicum</tp:taxon-name-part></tp:taxon-name></italic> serving as the outgroup. The new species is in bold font. The Bayesian posterior probabilities ≥ 0.90 and <abbrev xlink:title="maximum likelihood" xlink:type="simple">ML</abbrev> bootstrap values ≥ 50% are shown near the branches, respectively. Bar indicates a 0.02 expected change per site per branch.</p></statement><media xlink:href="mycokeys-134-313-s005.docx" mimetype="application" mime-subtype="vnd.openxmlformats-officedocument.wordprocessingml.document" position="float" orientation="portrait" id="oo_1695032.docx" xlink:type="simple"><uri content-type="original_file" xlink:type="simple">https://binary.pensoft.net/file/1695032</uri></media><permissions><license xlink:type="simple"><license-p>This dataset is made available under the Open Database License (<ext-link ext-link-type="uri" xlink:href="http://opendatacommons.org/licenses/odbl/1.0/" xlink:type="simple">http://opendatacommons.org/licenses/odbl/1.0/</ext-link>). The Open Database License (ODbL) is a license agreement intended to allow users to freely share, modify, and use this Dataset while maintaining this same freedom for others, provided that the original source and author(s) are credited.</license-p></license></permissions><attrib specific-use="authors"> Janusz Błaszkowski, Paweł Milczarski, Ryszard Malinowski, Piotr Niezgoda, Bruno Tomio Goto, Anna Ronikier, Małgorzata Stanek, Paulina Janik, Szymon Zubek</attrib></supplementary-material><fig id="F2" position="float" orientation="portrait"><object-id xmlns:xlink="http://www.w3.org/1999/xlink" content-type="doi" xlink:type="simple">10.3897/mycokeys.134.187344.figure2</object-id><object-id xmlns:xlink="http://www.w3.org/1999/xlink" content-type="arpha" xlink:type="simple">45F123A6-CDC6-5763-A0E3-375E199871FE</object-id><label>Figure 2.</label><caption><p>A 50% majority-rule consensus tree from the Bayesian analysis of 45S nuc rDNA sequences concatenated with <italic><abbrev xmlns:xlink="http://www.w3.org/1999/xlink" xlink:title="RNA polymerase II" xlink:type="simple">rpb</abbrev></italic>1 sequences of <italic><tp:taxon-name><tp:taxon-name-part taxon-name-part-type="genus" reg="Dominikia">Dominikia</tp:taxon-name-part> <tp:taxon-name-part taxon-name-part-type="species" reg="tatrensis">tatrensis</tp:taxon-name-part></tp:taxon-name></italic> (= Isolate 530) representing the ingroup and 13 other <italic><tp:taxon-name><tp:taxon-name-part taxon-name-part-type="genus" reg="Dominikia">Dominikia</tp:taxon-name-part></tp:taxon-name></italic> species, as well as <italic><tp:taxon-name><tp:taxon-name-part taxon-name-part-type="genus" reg="Complexispora">Complexispora</tp:taxon-name-part> <tp:taxon-name-part taxon-name-part-type="species" reg="multistratosa">multistratosa</tp:taxon-name-part></tp:taxon-name></italic>, <italic><tp:taxon-name><tp:taxon-name-part taxon-name-part-type="genus" reg="Glomus">Glomus</tp:taxon-name-part> <tp:taxon-name-part taxon-name-part-type="species" reg="macrocarpum">macrocarpum</tp:taxon-name-part></tp:taxon-name></italic>, and <italic><tp:taxon-name><tp:taxon-name-part taxon-name-part-type="genus" reg="Sclerocarpum">Sclerocarpum</tp:taxon-name-part> <tp:taxon-name-part taxon-name-part-type="species" reg="amazonicum">amazonicum</tp:taxon-name-part></tp:taxon-name></italic> serving as the outgroup. The new species is in bold font. The Bayesian posterior probabilities ≥ 0.90 and <abbrev xmlns:xlink="http://www.w3.org/1999/xlink" xlink:title="maximum likelihood" xlink:type="simple">ML</abbrev> bootstrap values ≥ 50% are shown near the branches, respectively. Bar indicates a 0.05 expected change per site per branch.</p></caption><graphic xmlns:xlink="http://www.w3.org/1999/xlink" xlink:href="mycokeys-134-313-g002.jpg" id="oo_1695025.jpg" position="float" orientation="portrait" xlink:type="simple"><uri content-type="original_file" xlink:type="simple">https://binary.pensoft.net/fig/1695025</uri></graphic></fig><supplementary-material xmlns:xlink="http://www.w3.org/1999/xlink" id="S6" position="float" orientation="portrait" xlink:type="simple"><object-id content-type="doi" xlink:type="simple">10.3897/mycokeys.134.187344.suppl6</object-id><object-id content-type="arpha" xlink:type="simple">4126B6B9-0E1A-565B-BA8C-8F9480D2E587</object-id><label>Supplementary material 6</label><caption><p>List ot plants</p></caption><statement content-type="dataType"><label>Data type</label><p>docx</p></statement><statement content-type="notes"><label>Explanation note</label><p>Plants inhabiting sites in which <italic><tp:taxon-name><tp:taxon-name-part taxon-name-part-type="genus" reg="Durabilispora">Durabilispora</tp:taxon-name-part> <tp:taxon-name-part taxon-name-part-type="species" reg="carpatica">carpatica</tp:taxon-name-part></tp:taxon-name></italic> and <italic><tp:taxon-name><tp:taxon-name-part taxon-name-part-type="genus" reg="Dominikia">Dominikia</tp:taxon-name-part> <tp:taxon-name-part taxon-name-part-type="species" reg="tatrensis">tatrensis</tp:taxon-name-part></tp:taxon-name></italic> occurred.</p></statement><media xlink:href="mycokeys-134-313-s006.docx" mimetype="application" mime-subtype="vnd.openxmlformats-officedocument.wordprocessingml.document" position="float" orientation="portrait" id="oo_1695033.docx" xlink:type="simple"><uri content-type="original_file" xlink:type="simple">https://binary.pensoft.net/file/1695033</uri></media><permissions><license xlink:type="simple"><license-p>This dataset is made available under the Open Database License (<ext-link ext-link-type="uri" xlink:href="http://opendatacommons.org/licenses/odbl/1.0/" xlink:type="simple">http://opendatacommons.org/licenses/odbl/1.0/</ext-link>). The Open Database License (ODbL) is a license agreement intended to allow users to freely share, modify, and use this Dataset while maintaining this same freedom for others, provided that the original source and author(s) are credited.</license-p></license></permissions><attrib specific-use="authors"> Janusz Błaszkowski, Paweł Milczarski, Ryszard Malinowski, Piotr Niezgoda, Bruno Tomio Goto, Anna Ronikier, Małgorzata Stanek, Paulina Janik, Szymon Zubek</attrib></supplementary-material></tp:treatment-sec></tp:taxon-treatment>
